# Supplementary material for: Pulse Duration Dependent Asymmetry in Molecular Transmembrane Transport Due to Electroporation in H9c2 Rat Cardiac Myoblast Cells In Vitro
Source: Molecules. 2021 Oct 30;26(21):6571. doi: 10.3390/molecules26216571 (PMC8588460; doi:10.3390/molecules26216571)
Supplement: Supplementary file 1 [file molecules-26-06571-s001.zip]

Archive with 1 entries (1 files):
- molecules-1387640-SI.pdf
